# Supplementary material for: Explorations on Key Module and Hub Genes Affecting IMP Content of Chicken Pectoralis Major Muscle Based on WGCNA
Source: Animals (Basel). 2024 Jan 26;14(3):402. doi: 10.3390/ani14030402 (PMC10854493; doi:10.3390/ani14030402)
Supplement: Supplementary file 1 [file animals-14-00402-s001.zip]

Archive with 1 entries (1 files):
- animals-2779768-supplementary.pdf
